# Supplementary material for: Analytical Determination of Heavy Metals in Human Seminal Plasma—A Systematic Review
Source: Life (Basel). 2023 Mar 31;13(4):925. doi: 10.3390/life13040925 (PMC10145970; doi:10.3390/life13040925)
Supplement: Supplementary file 1 [file life-13-00925-s001.zip]

Archive with 1 entries (1 files):
- life-2222118-supplementary.pdf
